# Supplementary material for: Outcomes of Patients with Newly Diagnosed Transplant-Ineligible Multiple Myeloma According to Clinical Trials Enrollment: Experience of a Single Institution
Source: Cancers (Basel). 2023 Nov 2;15(21):5261. doi: 10.3390/cancers15215261 (PMC10649258; doi:10.3390/cancers15215261)
Supplement: Supplementary file 1 [file cancers-15-05261-s001.zip]

Archive with 1 entries (1 files):
- cancers-2625243-supplementary.pdf
